# Supplementary material for: Post-functionalization of triamino-phenazinium dyes to reach near-infrared emission
Source: RSC Adv. 2024 Jun 17;14(27):19257–63. doi: 10.1039/d4ra03245d (PMC11180995; doi:10.1039/d4ra03245d)
Supplement: RA-014-D4RA03245D-s002 [file RA-014-D4RA03245D-s002.cif]

# Electronic Supplementary Material (ESI) for RSC Advances.
# This journal is © The Royal Society of Chemistry 2024

####################################################################### 
# 
# This file contains crystal structure data downloaded from the 
# Cambridge Structural Database (CSD) hosted by the Cambridge 
# Crystallographic Data Centre (CCDC).
# 
# Full information about CCDC data access policies and citation 
# guidelines are available at http://www.ccdc.cam.ac.uk/access/V1 
# 
# Audit and citation data items may have been added by the CCDC. 
# Please retain this information to preserve the provenance of 
# this file and to allow appropriate attribution of the data. 
# 
#######################################################################

data_tm399
_database_code_depnum_ccdc_archive 'CCDC 2339798'
loop_
_audit_author_name
_audit_author_address
'Michel Giorgi'
;Aix Marseille University
France
;
_audit_update_record             
;
2024-03-12 deposited with the CCDC.	2024-05-20 downloaded from the CCDC.
;
_audit_creation_date             2023-09-15
_audit_creation_method           
;
Olex2 1.5
(compiled 2023.08.24 svn.re1ec1418 for OlexSys, GUI svn.r6817)
;
_shelx_SHELXL_version_number     2019/3
_chemical_name_common            ?
_chemical_name_systematic        ?
_chemical_formula_moiety         'F6 P, C42 H63 N8 O4'
_chemical_formula_sum            'C42 H63 F6 N8 O4 P'
_chemical_formula_weight         888.97
_chemical_melting_point          ?
_chemical_oxdiff_formula         'c42 h63 f6 n8 o4 p1'
loop_
_atom_type_symbol
_atom_type_description
_atom_type_scat_dispersion_real
_atom_type_scat_dispersion_imag
_atom_type_scat_source
C C 0.0181 0.0091 'International Tables Vol C Tables 4.2.6.8 and 6.1.1.4'
H H 0.0000 0.0000 'International Tables Vol C Tables 4.2.6.8 and 6.1.1.4'
F F 0.0727 0.0534 'International Tables Vol C Tables 4.2.6.8 and 6.1.1.4'
N N 0.0311 0.0180 'International Tables Vol C Tables 4.2.6.8 and 6.1.1.4'
O O 0.0492 0.0322 'International Tables Vol C Tables 4.2.6.8 and 6.1.1.4'
P P 0.2955 0.4335 'International Tables Vol C Tables 4.2.6.8 and 6.1.1.4'

_shelx_space_group_comment       
;
The symmetry employed for this shelxl refinement is uniquely defined
by the following loop, which should always be used as a source of
symmetry information in preference to the above space-group names.
They are only intended as comments.
;
_space_group_crystal_system      monoclinic
_space_group_IT_number           14
_space_group_name_H-M_alt        'P 1 21/c 1'
_space_group_name_Hall           '-P 2ybc'
loop_
_space_group_symop_operation_xyz
'x, y, z'
'-x, y+1/2, -z+1/2'
'-x, -y, -z'
'x, -y-1/2, z-1/2'

_cell_length_a                   13.7061(5)
_cell_length_b                   35.5623(12)
_cell_length_c                   9.8813(3)
_cell_angle_alpha                90
_cell_angle_beta                 106.416(4)
_cell_angle_gamma                90
_cell_volume                     4620.0(3)
_cell_formula_units_Z            4
_cell_measurement_reflns_used    7465
_cell_measurement_temperature    180.00(10)
_cell_measurement_theta_max      69.8720
_cell_measurement_theta_min      3.7800
_shelx_estimated_absorpt_T_max   0.955
_shelx_estimated_absorpt_T_min   0.820
_exptl_absorpt_coefficient_mu    1.150
_exptl_absorpt_correction_T_max  1.00000
_exptl_absorpt_correction_T_min  0.83817
_exptl_absorpt_correction_type   multi-scan
_exptl_absorpt_process_details   
;
CrysAlisPro 1.171.42.100a (Rigaku Oxford Diffraction, 2023)
Empirical absorption correction using spherical harmonics,
implemented in SCALE3 ABSPACK scaling algorithm.
;
_exptl_absorpt_special_details   ?
_exptl_crystal_colour            violet
_exptl_crystal_colour_primary    violet
_exptl_crystal_density_diffrn    1.278
_exptl_crystal_density_meas      ?
_exptl_crystal_density_method    ?
_exptl_crystal_description       prism
_exptl_crystal_F_000             1888
_exptl_crystal_size_max          0.18
_exptl_crystal_size_mid          0.14
_exptl_crystal_size_min          0.04
_exptl_transmission_factor_max   ?
_exptl_transmission_factor_min   ?
_diffrn_reflns_av_R_equivalents  0.0744
_diffrn_reflns_av_unetI/netI     0.0563
_diffrn_reflns_Laue_measured_fraction_full 0.994
_diffrn_reflns_Laue_measured_fraction_max 0.978
_diffrn_reflns_limit_h_max       15
_diffrn_reflns_limit_h_min       -16
_diffrn_reflns_limit_k_max       42
_diffrn_reflns_limit_k_min       -43
_diffrn_reflns_limit_l_max       11
_diffrn_reflns_limit_l_min       -12
_diffrn_reflns_number            20778
_diffrn_reflns_point_group_measured_fraction_full 0.994
_diffrn_reflns_point_group_measured_fraction_max 0.978
_diffrn_reflns_theta_full        67.684
_diffrn_reflns_theta_max         69.962
_diffrn_reflns_theta_min         3.362
_diffrn_ambient_environment      N~2~
_diffrn_ambient_temperature      180.00(10)
_diffrn_detector                 'CCD plate'
_diffrn_detector_area_resol_mean 5.3045
_diffrn_detector_type            AtlasS2
_diffrn_measured_fraction_theta_full 0.994
_diffrn_measured_fraction_theta_max 0.978
_diffrn_measurement_details      
;
List of Runs (angles in degrees, time in seconds):

  # Type    Start    End  Width  t~exp~   \w     \q     \k     \f   Frames
#--------------------------------------------------------------------------
  1  \w    -84.00 -59.00   1.00    5.00    --    0.00-159.00-163.00   25
  2  \w    -57.00 -30.00   1.00    5.00    --    0.00 118.00  75.00   27
  3  \w   -142.00 -98.00   1.00   10.00    --  -54.86-159.00-163.00   44
  4  \w   -137.00-112.00   1.00   10.00    --  -54.86-118.00 -11.00   25
  5  \w    -67.00 -42.00   1.00   10.00    --  -54.86 118.00  75.00   25
  6  \w    110.00 150.00   1.00   10.00    --   54.86 159.00-132.00   40
  7  \w     42.00  67.00   1.00   20.00    --  109.71-118.00 -11.00   25
  8  \w    115.00 140.00   1.00   20.00    --  109.71 118.00  75.00   25
  9  \w     93.00 118.00   1.00   20.00    --  109.71 159.00-132.00   25
 10  \w     87.00 135.00   1.00   20.00    --  109.71-159.00-163.00   48
 11  \w     -7.00  21.00   1.00    5.00    --    0.00 -77.00-120.00   28
 12  \w     -2.00  40.00   1.00    5.00    --    0.00  77.00 -60.00   42
 13  \w     12.00  52.00   1.00    5.00    --    0.00 -99.00 150.00   40
 14  \w     59.00 100.00   1.00    5.00    --    0.00-178.00 -90.00   41
 15  \w   -115.00 -84.00   1.00   10.00    --  -54.86 -94.00  30.00   31
 16  \w   -155.00 -83.00   1.00   10.00    --  -54.86 -94.00 150.00   72
 17  \w    105.00 147.00   1.00   10.00    --   54.86 125.00 150.00   42
 18  \w    104.00 151.00   1.00   10.00    --   54.86  77.00 -30.00   47
 19  \w    108.00 157.00   1.00   10.00    --   54.86  77.00   0.00   49
 20  \w    104.00 150.00   1.00   10.00    --   54.86  77.00-120.00   46
 21  \w    100.00 138.00   1.00   10.00    --   54.86 125.00-180.00   38
 22  \w    103.00 132.00   1.00   10.00    --   54.86  77.00  60.00   29
 23  \w    103.00 150.00   1.00   20.00    --  109.71  77.00   0.00   47
 24  \w    115.00 176.00   1.00   20.00    --  109.71 111.00 120.00   61
 25  \w    110.00 143.00   1.00   20.00    --  109.71 178.00 150.00   33
 26  \w    103.00 139.00   1.00   20.00    --  109.71  77.00-150.00   36
 27  \w     58.00 109.00   1.00   20.00    --  109.71-111.00   0.00   51
 28  \w     98.00 155.00   1.00   20.00    --  109.71 -77.00 120.00   57
 29  \w    103.00 178.00   1.00   20.00    --  109.71  77.00  90.00   75
 30  \w      5.00  94.00   1.00   20.00    --  109.71 -77.00 120.00   89
 31  \w    146.00 173.00   1.00   20.00    --  109.71  77.00-150.00   27
 32  \w     77.00 128.00   1.00   20.00    --  109.71 178.00 -60.00   51
 33  \w    103.00 177.00   1.00   20.00    --  109.71  77.00 -60.00   74
 34  \w    107.00 132.00   1.00   20.00    --  109.71  77.00 150.00   25
;
_diffrn_measurement_device       'four-circle diffractometer'
_diffrn_measurement_device_type  'SuperNova, Dual, Cu at home/near, AtlasS2'
_diffrn_measurement_method       '\w scans'
_diffrn_orient_matrix_type       
'CrysAlisPro convention (1999,Acta A55,543-557)'
_diffrn_orient_matrix_UB_11      0.0506069000
_diffrn_orient_matrix_UB_12      -0.0355060000
_diffrn_orient_matrix_UB_13      -0.0436725000
_diffrn_orient_matrix_UB_21      -0.1044766000
_diffrn_orient_matrix_UB_22      -0.0239708000
_diffrn_orient_matrix_UB_23      0.0381626000
_diffrn_orient_matrix_UB_31      -0.1138138000
_diffrn_orient_matrix_UB_32      0.0062667000
_diffrn_orient_matrix_UB_33      -0.1018851000
_diffrn_radiation_monochromator  mirror
_diffrn_radiation_probe          x-ray
_diffrn_radiation_type           'Cu K\a'
_diffrn_radiation_wavelength     1.54184
_diffrn_source                   'micro-focus sealed X-ray tube'
_diffrn_source_type              'SuperNova (Cu) X-ray Source'
_reflns_Friedel_coverage         0.000
_reflns_Friedel_fraction_full    .
_reflns_Friedel_fraction_max     .
_reflns_number_gt                6602
_reflns_number_total             8558
_reflns_special_details          
;
 Reflections were merged by SHELXL according to the crystal
 class for the calculation of statistics and refinement.
 
 _reflns_Friedel_fraction is defined as the number of unique
 Friedel pairs measured divided by the number that would be
 possible theoretically, ignoring centric projections and
 systematic absences.
;
_reflns_threshold_expression     'I > 2\s(I)'
_computing_cell_refinement       'CrysAlisPro 1.171.42.100a (Rigaku OD, 2023)'
_computing_data_collection       'CrysAlisPro 1.171.42.100a (Rigaku OD, 2023)'
_computing_data_reduction        'CrysAlisPro 1.171.42.100a (Rigaku OD, 2023)'
_computing_molecular_graphics    'Olex2 1.5 (Dolomanov et al., 2009)'
_computing_publication_material  'Olex2 1.5 (Dolomanov et al., 2009)'
_computing_structure_refinement  'SHELXL 2019/3 (Sheldrick, 2015)'
_computing_structure_solution    'SHELXT 2014/5 (Sheldrick, 2014)'
_refine_diff_density_max         0.613
_refine_diff_density_min         -0.605
_refine_diff_density_rms         0.103
_refine_ls_extinction_coef       .
_refine_ls_extinction_method     none
_refine_ls_goodness_of_fit_ref   1.124
_refine_ls_hydrogen_treatment    constr
_refine_ls_matrix_type           full
_refine_ls_number_parameters     627
_refine_ls_number_reflns         8558
_refine_ls_number_restraints     102
_refine_ls_R_factor_all          0.1501
_refine_ls_R_factor_gt           0.1313
_refine_ls_restrained_S_all      1.126
_refine_ls_shift/su_max          0.002
_refine_ls_shift/su_mean         0.000
_refine_ls_structure_factor_coef Fsqd
_refine_ls_weighting_details     
'w=1/[\s^2^(Fo^2^)+45.0000P] where P=(Fo^2^+2Fc^2^)/3'
_refine_ls_weighting_scheme      calc
_refine_ls_wR_factor_gt          0.2814
_refine_ls_wR_factor_ref         0.2901
_refine_special_details          ?
_olex2_refinement_description    
;
1. Fixed Uiso
 At 1.2 times of:
  All C(H) groups, All C(H,H) groups, All C(H,H,H,H) groups, All N(H) groups
 At 1.5 times of:
  All C(H,H,H) groups
2. Restrained distances
 C44-C45
 1.48 with sigma of 0.002
 C38-C39
 1.48 with sigma of 0.002
 C40-C41
 1.48 with sigma of 0.002
 C38-C43
 1.48 with sigma of 0.002
 C43-C44
 1.48 with sigma of 0.002
 C39-C40
 1.48 with sigma of 0.002
3. Uiso/Uaniso restraints and constraints
C44 \\sim C45: within 1.7A with sigma of 0.0001 and sigma for terminal atoms of
0.0002 within 1.7A
C40 \\sim C41: within 1.7A with sigma of 0.0001 and sigma for terminal atoms of
0.0002 within 1.7A
C41 \\sim C42: within 1.7A with sigma of 0.0001 and sigma for terminal atoms of
0.0002 within 1.7A
C45 \\sim C46: within 1.7A with sigma of 0.0001 and sigma for terminal atoms of
0.0002 within 1.7A
C43 \\sim C44: within 1.7A with sigma of 0.0001 and sigma for terminal atoms of
0.0002 within 1.7A
C39 \\sim C40: within 1.7A with sigma of 0.0001 and sigma for terminal atoms of
0.0002 within 1.7A
4. Rigid body (RIGU) restrains
 P1, F1, F2, F3, F4, F5, F6, F7, F8
 with sigma for 1-2 distances of 0.002 and sigma for 1-3 distances of 0.002
5. Others
 Fixed Sof: F1(0.75) F2(0.75) F3(0.75) F4(0.75) F5(0.25) F6(0.25) F7(0.25)
 F8(0.25) H38A(0.5) H38B(0.5) H38C(0.5) H38D(0.5) C39(0.5) H39A(0.5) H39B(0.5)
 C40(0.5) H40A(0.5) H40B(0.5) C41(0.5) H41A(0.5) H41B(0.5) C42(0.5) H42A(0.5)
 H42B(0.5) H42C(0.5) C43(0.5) H43A(0.5) H43B(0.5) C44(0.5) H44A(0.5) H44B(0.5)
 C45(0.5) H45A(0.5) H45B(0.5) C46(0.5) H46A(0.5) H46B(0.5) H46C(0.5)
6.a Secondary CH2 refined with riding coordinates:
 C23(H23A,H23B), C24(H24A,H24B), C25(H25A,H25B), C27(H27A,H27B), C28(H28A,
 H28B), C29(H29A,H29B), C30(H30A,H30B), C31(H31A,H31B), C32(H32A,H32B),
 C33(H33A,H33B), C35(H35A,H35B), C36(H36A,H36B), C37(H37A,H37B), C38(H38A,H38B),
  C38(H38C,H38D), C39(H39A,H39B), C40(H40A,H40B), C41(H41A,H41B), C43(H43A,
 H43B), C44(H44A,H44B), C45(H45A,H45B)
6.b Aromatic/amide H refined with riding coordinates:
 N1(H1), N2(H2), N5(H5), N8(H8), C3(H3), C6(H6), C8(H8A), C9(H9), C12(H12),
 C19(H19), C22(H22)
6.c Idealised Me refined with riding coordinates:
 C42(H42A,H42B,H42C), C46(H46A,H46B,H46C)
6.d Idealised Me refined as rotating group:
 C14(H14A,H14B,H14C), C15(H15A,H15B,H15C), C16(H16A,H16B,H16C), C26(H26A,H26B,
 H26C), C34(H34A,H34B,H34C)
;
_atom_sites_solution_hydrogens   geom
_atom_sites_solution_primary     dual
_atom_sites_solution_secondary   ?
loop_
_atom_site_label
_atom_site_type_symbol
_atom_site_fract_x
_atom_site_fract_y
_atom_site_fract_z
_atom_site_U_iso_or_equiv
_atom_site_adp_type
_atom_site_occupancy
_atom_site_site_symmetry_order
_atom_site_calc_flag
_atom_site_refinement_flags_posn
_atom_site_refinement_flags_adp
_atom_site_refinement_flags_occupancy
_atom_site_disorder_assembly
_atom_site_disorder_group
P1 P 0.64828(14) 0.54719(6) 0.77740(19) 0.0422(5) Uani 1 1 d . . . . .
F9 F 0.6770(4) 0.54047(17) 0.9424(5) 0.0743(16) Uani 1 1 d . . . . .
F10 F 0.6228(5) 0.5540(2) 0.6153(5) 0.097(2) Uani 1 1 d . . . . .
F1 F 0.6713(11) 0.5047(2) 0.7570(10) 0.098(3) Uani 0.75 1 d . . P A 1
F2 F 0.5351(6) 0.5363(4) 0.7701(11) 0.113(3) Uani 0.75 1 d . . P A 1
F3 F 0.6184(13) 0.5884(3) 0.7984(10) 0.114(3) Uani 0.75 1 d . . P A 1
F4 F 0.7583(7) 0.5573(5) 0.7846(12) 0.117(4) Uani 0.75 1 d . . P A 1
F5 F 0.588(3) 0.5132(8) 0.744(3) 0.094(8) Uani 0.25 1 d . . P A 2
F6 F 0.564(2) 0.5707(10) 0.777(4) 0.097(9) Uani 0.25 1 d . . P A 2
F7 F 0.716(2) 0.5865(8) 0.823(3) 0.076(6) Uani 0.25 1 d . . P A 2
F8 F 0.759(2) 0.5290(10) 0.795(2) 0.078(6) Uani 0.25 1 d . . P A 2
O1 O 0.4120(3) 0.52919(14) -0.0388(5) 0.0403(12) Uani 1 1 d . . . . .
O2 O 0.2627(3) 0.55242(15) -0.0667(5) 0.0441(12) Uani 1 1 d . . . . .
O3 O 0.1968(4) 0.6541(2) 0.1796(9) 0.093(3) Uani 1 1 d . . . . .
O4 O 0.3109(4) 0.68334(16) 0.3388(6) 0.0566(15) Uani 1 1 d . . . . .
N1 N 0.7066(4) 0.60469(16) 0.1730(6) 0.0388(14) Uani 1 1 d . . . . .
H1 H 0.650131 0.600137 0.105972 0.047 Uiso 1 1 calc R U . . .
N2 N 0.5652(4) 0.55029(15) 0.1769(5) 0.0295(12) Uani 1 1 d . . . . .
H2 H 0.548483 0.535811 0.101620 0.035 Uiso 1 1 calc R U . . .
N3 N 0.3537(4) 0.55088(16) -0.0039(5) 0.0307(12) Uani 1 1 d . . . . .
N4 N 0.2849(4) 0.65728(19) 0.2535(7) 0.0466(16) Uani 1 1 d . . . . .
N5 N 0.4951(4) 0.65431(15) 0.4374(6) 0.0346(12) Uani 1 1 d . . . . .
H5 H 0.454653 0.673023 0.443840 0.041 Uiso 1 1 calc R U . . .
N6 N 0.9486(4) 0.54244(15) 0.5609(5) 0.0288(11) Uani 1 1 d . . . . .
N7 N 0.8058(3) 0.48598(15) 0.5598(5) 0.0255(11) Uani 1 1 d . . . . .
N8 N 1.0421(4) 0.43918(16) 0.9872(6) 0.0359(13) Uani 1 1 d . . . . .
H8 H 1.103863 0.441084 1.045001 0.043 Uiso 1 1 calc R U . . .
C1 C 0.7378(4) 0.57664(18) 0.2704(6) 0.0285(13) Uani 1 1 d . . . . .
C2 C 0.6645(4) 0.54751(17) 0.2708(6) 0.0252(12) Uani 1 1 d . . . . .
C3 C 0.6869(4) 0.51743(18) 0.3612(6) 0.0259(13) Uani 1 1 d . . . . .
H3 H 0.637624 0.498271 0.355467 0.031 Uiso 1 1 calc R U . . .
C4 C 0.7822(4) 0.51470(17) 0.4622(6) 0.0232(12) Uani 1 1 d . . . . .
C5 C 0.8969(4) 0.48584(17) 0.6621(6) 0.0259(13) Uani 1 1 d . . . . .
C6 C 0.9233(4) 0.45984(18) 0.7736(6) 0.0291(13) Uani 1 1 d . . . . .
H6 H 0.876499 0.440664 0.779781 0.035 Uiso 1 1 calc R U . . .
C7 C 1.0172(4) 0.46183(19) 0.8750(7) 0.0310(14) Uani 1 1 d . . . . .
C8 C 1.0905(4) 0.48933(19) 0.8624(7) 0.0311(14) Uani 1 1 d . . . . .
H8A H 1.156025 0.489826 0.928575 0.037 Uiso 1 1 calc R U . . .
C9 C 1.0659(4) 0.51456(19) 0.7559(7) 0.0311(14) Uani 1 1 d . . . . .
H9 H 1.115388 0.532518 0.748047 0.037 Uiso 1 1 calc R U . . .
C10 C 0.9690(4) 0.51514(17) 0.6555(6) 0.0274(13) Uani 1 1 d . . . . .
C11 C 0.8544(4) 0.54360(18) 0.4660(6) 0.0250(12) Uani 1 1 d . . . . .
C12 C 0.8310(4) 0.57370(18) 0.3690(6) 0.0289(13) Uani 1 1 d . . . . .
H12 H 0.881042 0.592413 0.372056 0.035 Uiso 1 1 calc R U . . .
C13 C 0.7537(6) 0.6411(2) 0.1645(8) 0.0411(17) Uani 1 1 d . . . . .
C14 C 0.6785(7) 0.6627(2) 0.0485(9) 0.060(2) Uani 1 1 d . . . . .
H14A H 0.670374 0.649973 -0.041946 0.089 Uiso 1 1 calc R U . . .
H14B H 0.703742 0.688286 0.043567 0.089 Uiso 1 1 calc R U . . .
H14C H 0.612601 0.663776 0.069023 0.089 Uiso 1 1 calc R U . . .
C15 C 0.8523(7) 0.6370(3) 0.1254(11) 0.065(2) Uani 1 1 d . . . . .
H15A H 0.904207 0.625917 0.204696 0.098 Uiso 1 1 calc R U . . .
H15B H 0.875120 0.661775 0.103420 0.098 Uiso 1 1 calc R U . . .
H15C H 0.841349 0.620604 0.042690 0.098 Uiso 1 1 calc R U . . .
C16 C 0.7690(7) 0.6629(2) 0.3003(9) 0.057(2) Uani 1 1 d . . . . .
H16A H 0.797123 0.687754 0.290441 0.085 Uiso 1 1 calc R U . . .
H16B H 0.816230 0.649234 0.377711 0.085 Uiso 1 1 calc R U . . .
H16C H 0.703513 0.665854 0.320863 0.085 Uiso 1 1 calc R U . . .
C17 C 0.4952(4) 0.57461(17) 0.1996(6) 0.0254(12) Uani 1 1 d . . . . .
C18 C 0.3929(4) 0.57662(18) 0.1110(6) 0.0254(13) Uani 1 1 d . . . . .
C19 C 0.3274(4) 0.60374(19) 0.1353(6) 0.0299(14) Uani 1 1 d . . . . .
H19 H 0.259111 0.604461 0.077305 0.036 Uiso 1 1 calc R U . . .
C20 C 0.3599(4) 0.62996(18) 0.2432(7) 0.0308(14) Uani 1 1 d . . . . .
C21 C 0.4602(4) 0.62903(18) 0.3342(6) 0.0274(13) Uani 1 1 d . . . . .
C22 C 0.5232(4) 0.60002(18) 0.3118(6) 0.0280(13) Uani 1 1 d . . . . .
H22 H 0.588836 0.597493 0.376686 0.034 Uiso 1 1 calc R U . . .
C23 C 0.5953(5) 0.6529(2) 0.5394(7) 0.0397(16) Uani 1 1 d . . . . .
H23A H 0.645294 0.643381 0.492370 0.048 Uiso 1 1 calc R U . . .
H23B H 0.593653 0.635166 0.615833 0.048 Uiso 1 1 calc R U . . .
C24 C 0.6294(6) 0.6913(2) 0.6028(9) 0.051(2) Uani 1 1 d . . . . .
H24A H 0.623147 0.709706 0.525736 0.061 Uiso 1 1 calc R U . . .
H24B H 0.583940 0.699463 0.659216 0.061 Uiso 1 1 calc R U . . .
C25 C 0.7368(7) 0.6910(3) 0.6947(10) 0.063(2) Uani 1 1 d . . . . .
H25A H 0.782418 0.683654 0.637322 0.075 Uiso 1 1 calc R U . . .
H25B H 0.743556 0.671796 0.769487 0.075 Uiso 1 1 calc R U . . .
C26 C 0.7702(10) 0.7288(3) 0.7628(15) 0.114(5) Uani 1 1 d . . . . .
H26A H 0.767610 0.747604 0.689354 0.172 Uiso 1 1 calc R U . . .
H26B H 0.839908 0.726896 0.824568 0.172 Uiso 1 1 calc R U . . .
H26C H 0.724629 0.736394 0.818559 0.172 Uiso 1 1 calc R U . . .
C27 C 0.7330(4) 0.45439(19) 0.5453(6) 0.0306(14) Uani 1 1 d . . . . .
H27A H 0.663072 0.464343 0.527636 0.037 Uiso 1 1 calc R U . . .
H27B H 0.749448 0.439603 0.633732 0.037 Uiso 1 1 calc R U . . .
C28 C 0.7392(5) 0.42915(19) 0.4226(7) 0.0339(14) Uani 1 1 d . . . . .
H28A H 0.720742 0.444180 0.334688 0.041 Uiso 1 1 calc R U . . .
H28B H 0.810467 0.420735 0.439006 0.041 Uiso 1 1 calc R U . . .
C29 C 0.6709(5) 0.3947(2) 0.4017(7) 0.0395(16) Uani 1 1 d . . . . .
H29A H 0.603448 0.402072 0.411210 0.047 Uiso 1 1 calc R U . . .
H29B H 0.700766 0.376004 0.475915 0.047 Uiso 1 1 calc R U . . .
C30 C 0.6577(6) 0.3770(2) 0.2567(7) 0.0434(17) Uani 1 1 d . . . . .
H30A H 0.612287 0.393431 0.185088 0.052 Uiso 1 1 calc R U . . .
H30B H 0.724795 0.376838 0.237637 0.052 Uiso 1 1 calc R U . . .
C31 C 0.6154(6) 0.3377(2) 0.2360(7) 0.0417(17) Uani 1 1 d . . . . .
H31A H 0.545105 0.337804 0.244306 0.050 Uiso 1 1 calc R U . . .
H31B H 0.656992 0.321184 0.311026 0.050 Uiso 1 1 calc R U . . .
C32 C 0.6148(6) 0.3220(2) 0.0934(8) 0.0461(18) Uani 1 1 d . . . . .
H32A H 0.684667 0.323737 0.083881 0.055 Uiso 1 1 calc R U . . .
H32B H 0.570653 0.338168 0.019459 0.055 Uiso 1 1 calc R U . . .
C33 C 0.5789(7) 0.2818(2) 0.0660(9) 0.059(2) Uani 1 1 d . . . . .
H33A H 0.509744 0.279571 0.077903 0.070 Uiso 1 1 calc R U . . .
H33B H 0.624659 0.265189 0.136483 0.070 Uiso 1 1 calc R U . . .
C34 C 0.5767(10) 0.2688(3) -0.0808(11) 0.083(3) Uani 1 1 d . . . . .
H34A H 0.522253 0.281950 -0.150582 0.125 Uiso 1 1 calc R U . . .
H34B H 0.564141 0.241627 -0.088733 0.125 Uiso 1 1 calc R U . . .
H34C H 0.642153 0.274348 -0.098007 0.125 Uiso 1 1 calc R U . . .
C35 C 0.9741(5) 0.4116(2) 1.0202(8) 0.0374(16) Uani 1 1 d . . . . .
H35A H 0.954476 0.393051 0.942569 0.045 Uiso 1 1 calc R U . . .
H35B H 0.911516 0.424416 1.026827 0.045 Uiso 1 1 calc R U . . .
C36 C 1.0222(5) 0.3911(2) 1.1575(8) 0.0397(16) Uani 1 1 d . . . . .
H36A H 1.078571 0.375208 1.146046 0.048 Uiso 1 1 calc R U . . .
H36B H 1.051205 0.409790 1.232418 0.048 Uiso 1 1 calc R U . . .
C37 C 0.9469(6) 0.3670(3) 1.2019(9) 0.060(2) Uani 1 1 d . . . . .
H37A H 0.891299 0.383301 1.213398 0.072 Uiso 1 1 calc R U . . .
H37B H 0.916748 0.349115 1.124498 0.072 Uiso 1 1 calc R U . . .
C38 C 0.9867(6) 0.3451(3) 1.3338(10) 0.062(2) Uani 1 1 d D . . . .
H38A H 1.043954 0.329436 1.323318 0.074 Uiso 0.5 1 calc R U P B 1
H38B H 1.014921 0.363026 1.411534 0.074 Uiso 0.5 1 calc R U P B 1
H38C H 1.042312 0.328763 1.321926 0.074 Uiso 0.5 1 calc R U P C 2
H38D H 1.017225 0.362973 1.410807 0.074 Uiso 0.5 1 calc R U P C 2
C39 C 0.914(2) 0.3201(14) 1.377(4) 0.1771(12) Uani 0.5 1 d D U P D 1
H39A H 0.854952 0.334974 1.384042 0.213 Uiso 0.5 1 calc R U P D 1
H39B H 0.889872 0.300457 1.304476 0.213 Uiso 0.5 1 calc R U P D 1
C40 C 0.963(3) 0.3021(10) 1.515(3) 0.1771(12) Uani 0.5 1 d D U P D 1
H40A H 1.028953 0.292117 1.507996 0.213 Uiso 0.5 1 calc R U P D 1
H40B H 0.979514 0.322739 1.584754 0.213 Uiso 0.5 1 calc R U P D 1
C41 C 0.917(3) 0.2719(10) 1.579(3) 0.1771(12) Uani 0.5 1 d D U P D 1
H41A H 0.858539 0.282185 1.607700 0.213 Uiso 0.5 1 calc R U P D 1
H41B H 0.967563 0.262453 1.664846 0.213 Uiso 0.5 1 calc R U P D 1
C42 C 0.880(3) 0.2387(11) 1.473(3) 0.1771(12) Uani 0.5 1 d . U P D 1
H42A H 0.844315 0.248799 1.379941 0.266 Uiso 0.5 1 calc R U P D 1
H42B H 0.833173 0.222660 1.506571 0.266 Uiso 0.5 1 calc R U P D 1
H42C H 0.938428 0.223832 1.466593 0.266 Uiso 0.5 1 calc R U P D 1
C43 C 0.9139(17) 0.3211(11) 1.380(4) 0.1329(11) Uani 0.5 1 d D U P D 2
H43A H 0.868442 0.338157 1.413255 0.160 Uiso 0.5 1 calc R U P D 2
H43B H 0.871216 0.308237 1.294995 0.160 Uiso 0.5 1 calc R U P D 2
C44 C 0.949(2) 0.2919(8) 1.490(4) 0.1329(11) Uani 0.5 1 d D U P D 2
H44A H 0.977460 0.304212 1.582701 0.160 Uiso 0.5 1 calc R U P D 2
H44B H 1.003916 0.276966 1.468904 0.160 Uiso 0.5 1 calc R U P D 2
C45 C 0.8650(18) 0.2666(9) 1.497(4) 0.1329(11) Uani 0.5 1 d D U P D 2
H45A H 0.830427 0.256564 1.402419 0.160 Uiso 0.5 1 calc R U P D 2
H45B H 0.814476 0.280518 1.532341 0.160 Uiso 0.5 1 calc R U P D 2
C46 C 0.910(2) 0.2347(8) 1.597(4) 0.1330(11) Uani 0.5 1 d . U P D 2
H46A H 0.959971 0.221144 1.561417 0.199 Uiso 0.5 1 calc R U P D 2
H46B H 0.855765 0.217439 1.603203 0.199 Uiso 0.5 1 calc R U P D 2
H46C H 0.943505 0.244916 1.690720 0.199 Uiso 0.5 1 calc R U P D 2

loop_
_atom_site_aniso_label
_atom_site_aniso_U_11
_atom_site_aniso_U_22
_atom_site_aniso_U_33
_atom_site_aniso_U_23
_atom_site_aniso_U_13
_atom_site_aniso_U_12
P1 0.0349(9) 0.0573(11) 0.0297(9) 0.0006(8) 0.0013(7) 0.0039(8)
F9 0.091(4) 0.093(4) 0.036(3) 0.007(3) 0.013(3) 0.021(3)
F10 0.113(5) 0.134(6) 0.035(3) 0.013(3) 0.005(3) 0.017(4)
F1 0.159(8) 0.071(4) 0.071(6) -0.012(4) 0.045(7) 0.021(5)
F2 0.052(4) 0.192(9) 0.093(7) 0.002(8) 0.018(5) -0.020(5)
F3 0.208(11) 0.063(4) 0.066(6) 0.013(4) 0.030(8) 0.038(5)
F4 0.049(4) 0.191(9) 0.095(7) 0.034(9) -0.008(4) -0.041(5)
F5 0.106(13) 0.079(8) 0.069(16) 0.002(11) -0.020(16) -0.034(9)
F6 0.055(9) 0.090(11) 0.16(3) 0.048(15) 0.059(14) 0.026(7)
F7 0.082(12) 0.090(9) 0.060(14) -0.033(11) 0.024(12) -0.033(8)
F8 0.069(8) 0.128(14) 0.040(11) 0.006(13) 0.019(9) 0.049(9)
O1 0.023(2) 0.054(3) 0.035(3) -0.013(2) -0.005(2) 0.001(2)
O2 0.017(2) 0.064(3) 0.042(3) -0.009(2) -0.006(2) -0.005(2)
O3 0.027(3) 0.109(6) 0.120(6) -0.052(5) -0.018(3) 0.026(3)
O4 0.044(3) 0.050(3) 0.071(4) -0.017(3) 0.008(3) 0.009(3)
N1 0.033(3) 0.043(3) 0.029(3) 0.004(2) -0.010(2) -0.003(2)
N2 0.017(2) 0.041(3) 0.023(3) -0.010(2) -0.006(2) 0.005(2)
N3 0.018(2) 0.045(3) 0.026(3) 0.000(2) 0.000(2) -0.004(2)
N4 0.025(3) 0.060(4) 0.050(4) -0.008(3) 0.003(3) 0.007(3)
N5 0.030(3) 0.036(3) 0.036(3) -0.007(2) 0.007(2) 0.002(2)
N6 0.018(2) 0.040(3) 0.022(3) -0.003(2) -0.005(2) -0.001(2)
N7 0.011(2) 0.042(3) 0.020(2) -0.002(2) -0.0018(19) -0.004(2)
N8 0.015(2) 0.049(3) 0.037(3) 0.005(3) -0.002(2) 0.000(2)
C1 0.019(3) 0.040(4) 0.022(3) -0.005(3) -0.002(2) 0.001(2)
C2 0.012(3) 0.039(3) 0.019(3) -0.006(2) -0.005(2) 0.003(2)
C3 0.013(3) 0.039(3) 0.023(3) -0.005(2) -0.001(2) -0.001(2)
C4 0.007(2) 0.041(3) 0.019(3) -0.003(2) -0.002(2) 0.000(2)
C5 0.012(3) 0.036(3) 0.027(3) -0.004(2) 0.001(2) -0.001(2)
C6 0.013(3) 0.039(4) 0.030(3) 0.000(3) -0.002(2) -0.004(2)
C7 0.011(3) 0.043(4) 0.037(4) -0.003(3) 0.005(3) 0.003(2)
C8 0.012(3) 0.046(4) 0.030(3) -0.004(3) -0.004(2) -0.001(2)
C9 0.017(3) 0.042(4) 0.029(3) -0.003(3) -0.002(2) -0.002(3)
C10 0.013(3) 0.035(3) 0.031(3) -0.005(3) 0.000(2) -0.001(2)
C11 0.011(3) 0.040(3) 0.022(3) -0.004(2) 0.001(2) -0.001(2)
C12 0.021(3) 0.038(3) 0.023(3) -0.003(3) -0.003(2) -0.002(2)
C13 0.040(4) 0.042(4) 0.038(4) 0.002(3) 0.007(3) 0.001(3)
C14 0.063(6) 0.052(5) 0.052(5) 0.014(4) -0.003(4) 0.003(4)
C15 0.062(6) 0.070(6) 0.073(6) 0.013(5) 0.035(5) 0.004(5)
C16 0.072(6) 0.042(4) 0.051(5) -0.003(4) 0.008(4) 0.005(4)
C17 0.016(3) 0.036(3) 0.020(3) 0.002(2) 0.000(2) -0.001(2)
C18 0.012(3) 0.041(3) 0.022(3) 0.000(2) 0.002(2) -0.002(2)
C19 0.012(3) 0.048(4) 0.027(3) 0.005(3) 0.003(2) 0.002(2)
C20 0.014(3) 0.039(4) 0.039(4) 0.000(3) 0.006(3) 0.003(2)
C21 0.018(3) 0.040(4) 0.024(3) -0.001(3) 0.007(2) -0.004(2)
C22 0.020(3) 0.041(4) 0.019(3) -0.001(2) -0.001(2) 0.001(3)
C23 0.036(4) 0.044(4) 0.036(4) -0.009(3) 0.006(3) -0.003(3)
C24 0.044(4) 0.046(4) 0.061(5) -0.014(4) 0.012(4) -0.006(3)
C25 0.052(5) 0.066(6) 0.059(6) -0.017(4) -0.004(4) -0.013(4)
C26 0.096(9) 0.080(8) 0.131(12) -0.034(8) -0.028(8) -0.032(7)
C27 0.016(3) 0.046(4) 0.026(3) 0.002(3) -0.001(2) -0.008(3)
C28 0.026(3) 0.042(4) 0.031(3) -0.004(3) 0.004(3) -0.006(3)
C29 0.038(4) 0.045(4) 0.032(4) -0.002(3) 0.004(3) -0.011(3)
C30 0.053(5) 0.044(4) 0.033(4) -0.004(3) 0.012(3) -0.012(3)
C31 0.038(4) 0.049(4) 0.036(4) -0.003(3) 0.006(3) -0.010(3)
C32 0.052(5) 0.046(4) 0.042(4) -0.008(3) 0.016(4) -0.012(3)
C33 0.066(6) 0.055(5) 0.060(5) -0.015(4) 0.027(5) -0.019(4)
C34 0.114(9) 0.076(7) 0.071(7) -0.036(6) 0.042(7) -0.033(6)
C35 0.014(3) 0.050(4) 0.046(4) 0.001(3) 0.004(3) 0.000(3)
C36 0.024(3) 0.051(4) 0.040(4) 0.002(3) 0.002(3) 0.001(3)
C37 0.038(4) 0.080(6) 0.059(5) 0.018(5) 0.007(4) -0.005(4)
C38 0.036(4) 0.078(6) 0.064(6) 0.023(5) 0.002(4) -0.006(4)
C39 0.1897(18) 0.1698(18) 0.1199(18) 0.0939(18) -0.0407(18) -0.0798(18)
C40 0.1897(18) 0.1698(18) 0.1199(18) 0.0939(18) -0.0407(18) -0.0798(18)
C41 0.1897(18) 0.1698(18) 0.1199(18) 0.0939(18) -0.0407(18) -0.0798(18)
C42 0.1897(18) 0.1698(18) 0.1199(18) 0.0939(18) -0.0407(18) -0.0798(18)
C43 0.0856(18) 0.1337(18) 0.1815(18) 0.0848(18) 0.0411(18) -0.0108(18)
C44 0.0856(18) 0.1337(18) 0.1815(18) 0.0848(18) 0.0411(18) -0.0108(18)
C45 0.0856(18) 0.1337(18) 0.1815(18) 0.0848(18) 0.0411(18) -0.0108(18)
C46 0.0857(18) 0.1337(18) 0.1815(18) 0.0848(18) 0.0411(18) -0.0108(18)

_geom_special_details            
;
 All esds (except the esd in the dihedral angle between two l.s. planes)
 are estimated using the full covariance matrix.  The cell esds are taken
 into account individually in the estimation of esds in distances, angles
 and torsion angles; correlations between esds in cell parameters are only
 used when they are defined by crystal symmetry.  An approximate (isotropic)
 treatment of cell esds is used for estimating esds involving l.s. planes.
;
loop_
_geom_bond_atom_site_label_1
_geom_bond_atom_site_label_2
_geom_bond_distance
_geom_bond_site_symmetry_2
_geom_bond_publ_flag
P1 F9 1.583(5) . ?
P1 F10 1.559(5) . ?
P1 F1 1.569(8) . ?
P1 F2 1.581(9) . ?
P1 F3 1.551(9) . ?
P1 F4 1.532(9) . ?
P1 F5 1.45(2) . ?
P1 F6 1.43(2) . ?
P1 F7 1.67(2) . ?
P1 F8 1.62(2) . ?
O1 N3 1.228(7) . ?
O2 N3 1.227(6) . ?
O3 N4 1.227(8) . ?
O4 N4 1.235(8) . ?
N1 H1 0.8800 . ?
N1 C1 1.368(8) . ?
N1 C13 1.460(9) . ?
N2 H2 0.8800 . ?
N2 C2 1.418(7) . ?
N2 C17 1.357(8) . ?
N3 C18 1.440(8) . ?
N4 C20 1.438(8) . ?
N5 H5 0.8800 . ?
N5 C21 1.341(8) . ?
N5 C23 1.457(8) . ?
N6 C10 1.322(8) . ?
N6 C11 1.365(7) . ?
N7 C4 1.379(8) . ?
N7 C5 1.366(7) . ?
N7 C27 1.482(7) . ?
N8 H8 0.8800 . ?
N8 C7 1.334(8) . ?
N8 C35 1.452(8) . ?
C1 C2 1.444(9) . ?
C1 C12 1.374(8) . ?
C2 C3 1.372(9) . ?
C3 H3 0.9500 . ?
C3 C4 1.404(7) . ?
C4 C11 1.420(8) . ?
C5 C6 1.405(9) . ?
C5 C10 1.450(8) . ?
C6 H6 0.9500 . ?
C6 C7 1.392(8) . ?
C7 C8 1.433(9) . ?
C8 H8A 0.9500 . ?
C8 C9 1.352(9) . ?
C9 H9 0.9500 . ?
C9 C10 1.416(8) . ?
C11 C12 1.412(9) . ?
C12 H12 0.9500 . ?
C13 C14 1.516(10) . ?
C13 C15 1.514(11) . ?
C13 C16 1.512(10) . ?
C14 H14A 0.9800 . ?
C14 H14B 0.9800 . ?
C14 H14C 0.9800 . ?
C15 H15A 0.9800 . ?
C15 H15B 0.9800 . ?
C15 H15C 0.9800 . ?
C16 H16A 0.9800 . ?
C16 H16B 0.9800 . ?
C16 H16C 0.9800 . ?
C17 C18 1.429(8) . ?
C17 C22 1.397(8) . ?
C18 C19 1.384(9) . ?
C19 H19 0.9500 . ?
C19 C20 1.392(9) . ?
C20 C21 1.415(8) . ?
C21 C22 1.403(9) . ?
C22 H22 0.9500 . ?
C23 H23A 0.9900 . ?
C23 H23B 0.9900 . ?
C23 C24 1.518(10) . ?
C24 H24A 0.9900 . ?
C24 H24B 0.9900 . ?
C24 C25 1.496(11) . ?
C25 H25A 0.9900 . ?
C25 H25B 0.9900 . ?
C25 C26 1.517(13) . ?
C26 H26A 0.9800 . ?
C26 H26B 0.9800 . ?
C26 H26C 0.9800 . ?
C27 H27A 0.9900 . ?
C27 H27B 0.9900 . ?
C27 C28 1.530(9) . ?
C28 H28A 0.9900 . ?
C28 H28B 0.9900 . ?
C28 C29 1.519(9) . ?
C29 H29A 0.9900 . ?
C29 H29B 0.9900 . ?
C29 C30 1.528(9) . ?
C30 H30A 0.9900 . ?
C30 H30B 0.9900 . ?
C30 C31 1.506(10) . ?
C31 H31A 0.9900 . ?
C31 H31B 0.9900 . ?
C31 C32 1.512(10) . ?
C32 H32A 0.9900 . ?
C32 H32B 0.9900 . ?
C32 C33 1.513(10) . ?
C33 H33A 0.9900 . ?
C33 H33B 0.9900 . ?
C33 C34 1.515(12) . ?
C34 H34A 0.9800 . ?
C34 H34B 0.9800 . ?
C34 H34C 0.9800 . ?
C35 H35A 0.9900 . ?
C35 H35B 0.9900 . ?
C35 C36 1.516(9) . ?
C36 H36A 0.9900 . ?
C36 H36B 0.9900 . ?
C36 C37 1.501(10) . ?
C37 H37A 0.9900 . ?
C37 H37B 0.9900 . ?
C37 C38 1.483(11) . ?
C38 H38A 0.9900 . ?
C38 H38B 0.9900 . ?
C38 H38C 0.9900 . ?
C38 H38D 0.9900 . ?
C38 C39 1.480(2) . ?
C38 C43 1.480(2) . ?
C39 H39A 0.9900 . ?
C39 H39B 0.9900 . ?
C39 C40 1.480(2) . ?
C40 H40A 0.9900 . ?
C40 H40B 0.9900 . ?
C40 C41 1.480(2) . ?
C41 H41A 0.9900 . ?
C41 H41B 0.9900 . ?
C41 C42 1.57(5) . ?
C42 H42A 0.9800 . ?
C42 H42B 0.9800 . ?
C42 H42C 0.9800 . ?
C43 H43A 0.9900 . ?
C43 H43B 0.9900 . ?
C43 C44 1.480(2) . ?
C44 H44A 0.9900 . ?
C44 H44B 0.9900 . ?
C44 C45 1.480(2) . ?
C45 H45A 0.9900 . ?
C45 H45B 0.9900 . ?
C45 C46 1.51(4) . ?
C46 H46A 0.9800 . ?
C46 H46B 0.9800 . ?
C46 H46C 0.9800 . ?

loop_
_geom_angle_atom_site_label_1
_geom_angle_atom_site_label_2
_geom_angle_atom_site_label_3
_geom_angle
_geom_angle_site_symmetry_1
_geom_angle_site_symmetry_3
_geom_angle_publ_flag
F9 P1 F7 83.7(9) . . ?
F9 P1 F8 82.8(8) . . ?
F10 P1 F9 178.6(4) . . ?
F10 P1 F1 90.7(4) . . ?
F10 P1 F2 93.4(5) . . ?
F10 P1 F7 95.4(9) . . ?
F10 P1 F8 96.0(8) . . ?
F1 P1 F9 89.2(4) . . ?
F1 P1 F2 89.3(7) . . ?
F2 P1 F9 88.0(4) . . ?
F3 P1 F9 90.2(4) . . ?
F3 P1 F10 90.0(5) . . ?
F3 P1 F1 176.1(8) . . ?
F3 P1 F2 86.9(8) . . ?
F4 P1 F9 91.8(5) . . ?
F4 P1 F10 86.7(5) . . ?
F4 P1 F1 90.0(7) . . ?
F4 P1 F2 179.3(8) . . ?
F4 P1 F3 93.8(8) . . ?
F5 P1 F9 93.9(12) . . ?
F5 P1 F10 87.1(12) . . ?
F5 P1 F7 177.3(17) . . ?
F5 P1 F8 98(2) . . ?
F6 P1 F9 93.1(15) . . ?
F6 P1 F10 87.9(15) . . ?
F6 P1 F5 95(2) . . ?
F6 P1 F7 84.3(17) . . ?
F6 P1 F8 167(2) . . ?
F8 P1 F7 82.5(16) . . ?
C1 N1 H1 115.4 . . ?
C1 N1 C13 129.2(5) . . ?
C13 N1 H1 115.4 . . ?
C2 N2 H2 119.0 . . ?
C17 N2 H2 119.0 . . ?
C17 N2 C2 122.0(5) . . ?
O1 N3 C18 119.6(5) . . ?
O2 N3 O1 122.4(5) . . ?
O2 N3 C18 118.0(5) . . ?
O3 N4 O4 121.4(6) . . ?
O3 N4 C20 119.9(6) . . ?
O4 N4 C20 118.7(6) . . ?
C21 N5 H5 117.7 . . ?
C21 N5 C23 124.5(6) . . ?
C23 N5 H5 117.7 . . ?
C10 N6 C11 118.6(5) . . ?
C4 N7 C27 118.3(4) . . ?
C5 N7 C4 120.4(5) . . ?
C5 N7 C27 121.2(5) . . ?
C7 N8 H8 117.8 . . ?
C7 N8 C35 124.4(5) . . ?
C35 N8 H8 117.8 . . ?
N1 C1 C2 116.5(5) . . ?
N1 C1 C12 126.7(6) . . ?
C12 C1 C2 116.8(6) . . ?
N2 C2 C1 119.2(5) . . ?
C3 C2 N2 118.5(5) . . ?
C3 C2 C1 122.3(5) . . ?
C2 C3 H3 119.7 . . ?
C2 C3 C4 120.6(6) . . ?
C4 C3 H3 119.7 . . ?
N7 C4 C3 122.4(5) . . ?
N7 C4 C11 119.5(5) . . ?
C3 C4 C11 118.0(5) . . ?
N7 C5 C6 124.2(5) . . ?
N7 C5 C10 117.1(5) . . ?
C6 C5 C10 118.7(5) . . ?
C5 C6 H6 119.6 . . ?
C7 C6 C5 120.8(6) . . ?
C7 C6 H6 119.6 . . ?
N8 C7 C6 122.4(6) . . ?
N8 C7 C8 117.6(5) . . ?
C6 C7 C8 120.0(6) . . ?
C7 C8 H8A 120.2 . . ?
C9 C8 C7 119.6(5) . . ?
C9 C8 H8A 120.2 . . ?
C8 C9 H9 118.9 . . ?
C8 C9 C10 122.2(6) . . ?
C10 C9 H9 118.9 . . ?
N6 C10 C5 123.3(5) . . ?
N6 C10 C9 118.4(6) . . ?
C9 C10 C5 118.4(6) . . ?
N6 C11 C4 120.9(5) . . ?
N6 C11 C12 118.6(5) . . ?
C12 C11 C4 120.5(5) . . ?
C1 C12 C11 121.8(6) . . ?
C1 C12 H12 119.1 . . ?
C11 C12 H12 119.1 . . ?
N1 C13 C14 106.0(6) . . ?
N1 C13 C15 111.7(7) . . ?
N1 C13 C16 110.9(6) . . ?
C15 C13 C14 108.8(7) . . ?
C16 C13 C14 107.8(7) . . ?
C16 C13 C15 111.5(7) . . ?
C13 C14 H14A 109.5 . . ?
C13 C14 H14B 109.5 . . ?
C13 C14 H14C 109.5 . . ?
H14A C14 H14B 109.5 . . ?
H14A C14 H14C 109.5 . . ?
H14B C14 H14C 109.5 . . ?
C13 C15 H15A 109.5 . . ?
C13 C15 H15B 109.5 . . ?
C13 C15 H15C 109.5 . . ?
H15A C15 H15B 109.5 . . ?
H15A C15 H15C 109.5 . . ?
H15B C15 H15C 109.5 . . ?
C13 C16 H16A 109.5 . . ?
C13 C16 H16B 109.5 . . ?
C13 C16 H16C 109.5 . . ?
H16A C16 H16B 109.5 . . ?
H16A C16 H16C 109.5 . . ?
H16B C16 H16C 109.5 . . ?
N2 C17 C18 123.2(5) . . ?
N2 C17 C22 119.6(5) . . ?
C22 C17 C18 117.1(5) . . ?
C17 C18 N3 122.3(5) . . ?
C19 C18 N3 117.6(5) . . ?
C19 C18 C17 120.0(6) . . ?
C18 C19 H19 119.4 . . ?
C18 C19 C20 121.2(5) . . ?
C20 C19 H19 119.4 . . ?
C19 C20 N4 115.3(5) . . ?
C19 C20 C21 120.9(6) . . ?
C21 C20 N4 123.8(6) . . ?
N5 C21 C20 122.7(6) . . ?
N5 C21 C22 120.7(5) . . ?
C22 C21 C20 116.6(6) . . ?
C17 C22 C21 123.9(5) . . ?
C17 C22 H22 118.1 . . ?
C21 C22 H22 118.1 . . ?
N5 C23 H23A 109.2 . . ?
N5 C23 H23B 109.2 . . ?
N5 C23 C24 112.0(6) . . ?
H23A C23 H23B 107.9 . . ?
C24 C23 H23A 109.2 . . ?
C24 C23 H23B 109.2 . . ?
C23 C24 H24A 109.1 . . ?
C23 C24 H24B 109.1 . . ?
H24A C24 H24B 107.9 . . ?
C25 C24 C23 112.3(7) . . ?
C25 C24 H24A 109.1 . . ?
C25 C24 H24B 109.1 . . ?
C24 C25 H25A 109.1 . . ?
C24 C25 H25B 109.1 . . ?
C24 C25 C26 112.6(9) . . ?
H25A C25 H25B 107.8 . . ?
C26 C25 H25A 109.1 . . ?
C26 C25 H25B 109.1 . . ?
C25 C26 H26A 109.5 . . ?
C25 C26 H26B 109.5 . . ?
C25 C26 H26C 109.5 . . ?
H26A C26 H26B 109.5 . . ?
H26A C26 H26C 109.5 . . ?
H26B C26 H26C 109.5 . . ?
N7 C27 H27A 109.8 . . ?
N7 C27 H27B 109.8 . . ?
N7 C27 C28 109.6(5) . . ?
H27A C27 H27B 108.2 . . ?
C28 C27 H27A 109.8 . . ?
C28 C27 H27B 109.8 . . ?
C27 C28 H28A 108.7 . . ?
C27 C28 H28B 108.7 . . ?
H28A C28 H28B 107.6 . . ?
C29 C28 C27 114.2(5) . . ?
C29 C28 H28A 108.7 . . ?
C29 C28 H28B 108.7 . . ?
C28 C29 H29A 109.3 . . ?
C28 C29 H29B 109.3 . . ?
C28 C29 C30 111.4(6) . . ?
H29A C29 H29B 108.0 . . ?
C30 C29 H29A 109.3 . . ?
C30 C29 H29B 109.3 . . ?
C29 C30 H30A 108.1 . . ?
C29 C30 H30B 108.1 . . ?
H30A C30 H30B 107.3 . . ?
C31 C30 C29 116.8(6) . . ?
C31 C30 H30A 108.1 . . ?
C31 C30 H30B 108.1 . . ?
C30 C31 H31A 109.3 . . ?
C30 C31 H31B 109.3 . . ?
C30 C31 C32 111.7(6) . . ?
H31A C31 H31B 107.9 . . ?
C32 C31 H31A 109.3 . . ?
C32 C31 H31B 109.3 . . ?
C31 C32 H32A 108.4 . . ?
C31 C32 H32B 108.4 . . ?
C31 C32 C33 115.5(7) . . ?
H32A C32 H32B 107.5 . . ?
C33 C32 H32A 108.4 . . ?
C33 C32 H32B 108.4 . . ?
C32 C33 H33A 109.2 . . ?
C32 C33 H33B 109.2 . . ?
C32 C33 C34 112.2(7) . . ?
H33A C33 H33B 107.9 . . ?
C34 C33 H33A 109.2 . . ?
C34 C33 H33B 109.2 . . ?
C33 C34 H34A 109.5 . . ?
C33 C34 H34B 109.5 . . ?
C33 C34 H34C 109.5 . . ?
H34A C34 H34B 109.5 . . ?
H34A C34 H34C 109.5 . . ?
H34B C34 H34C 109.5 . . ?
N8 C35 H35A 109.1 . . ?
N8 C35 H35B 109.1 . . ?
N8 C35 C36 112.4(5) . . ?
H35A C35 H35B 107.9 . . ?
C36 C35 H35A 109.1 . . ?
C36 C35 H35B 109.1 . . ?
C35 C36 H36A 109.2 . . ?
C35 C36 H36B 109.2 . . ?
H36A C36 H36B 107.9 . . ?
C37 C36 C35 112.1(6) . . ?
C37 C36 H36A 109.2 . . ?
C37 C36 H36B 109.2 . . ?
C36 C37 H37A 108.2 . . ?
C36 C37 H37B 108.2 . . ?
H37A C37 H37B 107.3 . . ?
C38 C37 C36 116.4(7) . . ?
C38 C37 H37A 108.2 . . ?
C38 C37 H37B 108.2 . . ?
C37 C38 H38A 108.0 . . ?
C37 C38 H38B 108.0 . . ?
C37 C38 H38C 107.9 . . ?
C37 C38 H38D 107.9 . . ?
H38A C38 H38B 107.2 . . ?
H38C C38 H38D 107.2 . . ?
C39 C38 C37 117.2(12) . . ?
C39 C38 H38A 108.0 . . ?
C39 C38 H38B 108.0 . . ?
C43 C38 C37 117.5(13) . . ?
C43 C38 H38C 107.9 . . ?
C43 C38 H38D 107.9 . . ?
C38 C39 H39A 109.4 . . ?
C38 C39 H39B 109.4 . . ?
H39A C39 H39B 108.0 . . ?
C40 C39 C38 111.1(15) . . ?
C40 C39 H39A 109.4 . . ?
C40 C39 H39B 109.4 . . ?
C39 C40 H40A 106.1 . . ?
C39 C40 H40B 106.1 . . ?
H40A C40 H40B 106.3 . . ?
C41 C40 C39 125(2) . . ?
C41 C40 H40A 106.1 . . ?
C41 C40 H40B 106.1 . . ?
C40 C41 H41A 109.4 . . ?
C40 C41 H41B 109.4 . . ?
C40 C41 C42 111(3) . . ?
H41A C41 H41B 108.0 . . ?
C42 C41 H41A 109.4 . . ?
C42 C41 H41B 109.4 . . ?
C41 C42 H42A 109.5 . . ?
C41 C42 H42B 109.5 . . ?
C41 C42 H42C 109.5 . . ?
H42A C42 H42B 109.5 . . ?
H42A C42 H42C 109.5 . . ?
H42B C42 H42C 109.5 . . ?
C38 C43 H43A 107.0 . . ?
C38 C43 H43B 107.0 . . ?
H43A C43 H43B 106.7 . . ?
C44 C43 C38 121.5(17) . . ?
C44 C43 H43A 107.0 . . ?
C44 C43 H43B 107.0 . . ?
C43 C44 H44A 109.3 . . ?
C43 C44 H44B 109.3 . . ?
C43 C44 C45 111.5(18) . . ?
H44A C44 H44B 108.0 . . ?
C45 C44 H44A 109.3 . . ?
C45 C44 H44B 109.3 . . ?
C44 C45 H45A 110.1 . . ?
C44 C45 H45B 110.1 . . ?
C44 C45 C46 108(2) . . ?
H45A C45 H45B 108.4 . . ?
C46 C45 H45A 110.1 . . ?
C46 C45 H45B 110.1 . . ?
C45 C46 H46A 109.5 . . ?
C45 C46 H46B 109.5 . . ?
C45 C46 H46C 109.5 . . ?
H46A C46 H46B 109.5 . . ?
H46A C46 H46C 109.5 . . ?
H46B C46 H46C 109.5 . . ?

loop_
_geom_torsion_atom_site_label_1
_geom_torsion_atom_site_label_2
_geom_torsion_atom_site_label_3
_geom_torsion_atom_site_label_4
_geom_torsion
_geom_torsion_site_symmetry_1
_geom_torsion_site_symmetry_2
_geom_torsion_site_symmetry_3
_geom_torsion_site_symmetry_4
_geom_torsion_publ_flag
O1 N3 C18 C17 -8.8(9) . . . . ?
O1 N3 C18 C19 172.0(6) . . . . ?
O2 N3 C18 C17 173.6(6) . . . . ?
O2 N3 C18 C19 -5.7(8) . . . . ?
O3 N4 C20 C19 7.3(11) . . . . ?
O3 N4 C20 C21 -172.9(8) . . . . ?
O4 N4 C20 C19 -173.8(7) . . . . ?
O4 N4 C20 C21 6.0(11) . . . . ?
N1 C1 C2 N2 -2.6(8) . . . . ?
N1 C1 C2 C3 178.7(6) . . . . ?
N1 C1 C12 C11 179.1(6) . . . . ?
N2 C2 C3 C4 -176.0(5) . . . . ?
N2 C17 C18 N3 4.9(9) . . . . ?
N2 C17 C18 C19 -175.9(6) . . . . ?
N2 C17 C22 C21 172.3(6) . . . . ?
N3 C18 C19 C20 -179.2(6) . . . . ?
N4 C20 C21 N5 -1.4(10) . . . . ?
N4 C20 C21 C22 178.7(6) . . . . ?
N5 C21 C22 C17 -174.5(6) . . . . ?
N5 C23 C24 C25 -173.3(7) . . . . ?
N6 C11 C12 C1 179.9(6) . . . . ?
N7 C4 C11 N6 3.0(9) . . . . ?
N7 C4 C11 C12 -178.6(5) . . . . ?
N7 C5 C6 C7 -179.1(6) . . . . ?
N7 C5 C10 N6 3.5(9) . . . . ?
N7 C5 C10 C9 -176.8(6) . . . . ?
N7 C27 C28 C29 177.5(5) . . . . ?
N8 C7 C8 C9 -175.4(6) . . . . ?
N8 C35 C36 C37 171.5(7) . . . . ?
C1 N1 C13 C14 -171.9(7) . . . . ?
C1 N1 C13 C15 69.8(10) . . . . ?
C1 N1 C13 C16 -55.3(10) . . . . ?
C1 C2 C3 C4 2.7(9) . . . . ?
C2 N2 C17 C18 -176.5(6) . . . . ?
C2 N2 C17 C22 5.5(9) . . . . ?
C2 C1 C12 C11 0.2(9) . . . . ?
C2 C3 C4 N7 176.5(5) . . . . ?
C2 C3 C4 C11 -0.9(9) . . . . ?
C3 C4 C11 N6 -179.5(5) . . . . ?
C3 C4 C11 C12 -1.2(9) . . . . ?
C4 N7 C5 C6 173.6(6) . . . . ?
C4 N7 C5 C10 -4.9(8) . . . . ?
C4 N7 C27 C28 74.3(7) . . . . ?
C4 C11 C12 C1 1.5(9) . . . . ?
C5 N7 C4 C3 -175.5(6) . . . . ?
C5 N7 C4 C11 1.8(8) . . . . ?
C5 N7 C27 C28 -102.0(6) . . . . ?
C5 C6 C7 N8 175.5(6) . . . . ?
C5 C6 C7 C8 -3.4(10) . . . . ?
C6 C5 C10 N6 -175.0(6) . . . . ?
C6 C5 C10 C9 4.6(9) . . . . ?
C6 C7 C8 C9 3.6(10) . . . . ?
C7 N8 C35 C36 -177.6(6) . . . . ?
C7 C8 C9 C10 0.6(10) . . . . ?
C8 C9 C10 N6 175.0(6) . . . . ?
C8 C9 C10 C5 -4.6(10) . . . . ?
C10 N6 C11 C4 -4.4(9) . . . . ?
C10 N6 C11 C12 177.2(6) . . . . ?
C10 C5 C6 C7 -0.7(9) . . . . ?
C11 N6 C10 C5 1.1(9) . . . . ?
C11 N6 C10 C9 -178.5(6) . . . . ?
C12 C1 C2 N2 176.3(5) . . . . ?
C12 C1 C2 C3 -2.4(9) . . . . ?
C13 N1 C1 C2 166.3(6) . . . . ?
C13 N1 C1 C12 -12.5(12) . . . . ?
C17 N2 C2 C1 -75.2(8) . . . . ?
C17 N2 C2 C3 103.6(7) . . . . ?
C17 C18 C19 C20 1.6(9) . . . . ?
C18 C17 C22 C21 -5.8(9) . . . . ?
C18 C19 C20 N4 178.0(6) . . . . ?
C18 C19 C20 C21 -1.8(10) . . . . ?
C19 C20 C21 N5 178.4(6) . . . . ?
C19 C20 C21 C22 -1.5(9) . . . . ?
C20 C21 C22 C17 5.5(9) . . . . ?
C21 N5 C23 C24 157.4(7) . . . . ?
C22 C17 C18 N3 -177.1(5) . . . . ?
C22 C17 C18 C19 2.1(9) . . . . ?
C23 N5 C21 C20 175.6(6) . . . . ?
C23 N5 C21 C22 -4.5(10) . . . . ?
C23 C24 C25 C26 -177.9(9) . . . . ?
C27 N7 C4 C3 8.1(8) . . . . ?
C27 N7 C4 C11 -174.5(5) . . . . ?
C27 N7 C5 C6 -10.2(9) . . . . ?
C27 N7 C5 C10 171.3(5) . . . . ?
C27 C28 C29 C30 164.1(6) . . . . ?
C28 C29 C30 C31 164.5(7) . . . . ?
C29 C30 C31 C32 -174.9(7) . . . . ?
C30 C31 C32 C33 176.8(7) . . . . ?
C31 C32 C33 C34 177.8(8) . . . . ?
C35 N8 C7 C6 -3.2(10) . . . . ?
C35 N8 C7 C8 175.8(6) . . . . ?
C35 C36 C37 C38 178.8(8) . . . . ?
C36 C37 C38 C39 -178(3) . . . . ?
C36 C37 C38 C43 180(2) . . . . ?
C37 C38 C39 C40 -176(3) . . . . ?
C37 C38 C43 C44 166(3) . . . . ?
C38 C39 C40 C41 -171(4) . . . . ?
C38 C43 C44 C45 -168(4) . . . . ?
C39 C40 C41 C42 52(6) . . . . ?
C43 C44 C45 C46 172(4) . . . . ?

_shelx_res_file                  
;
TITL tm399_auto_a.res in P2(1)/c
    tm399.res
    created by SHELXL-2019/3 at 15:16:26 on 15-Sep-2023
REM Old TITL tm399_auto in P2(1)/m
REM SHELXT solution in P2(1)/c
REM R1 0.269, Rweak 0.163, Alpha 0.104, Orientation a =c, b =-b, c =a
REM Formula found by SHELXT: C35 N5 F4 F2 P
CELL 1.54184 13.7061 35.5623 9.8813 90 106.416 90
ZERR 4 0.0005 0.0012 0.0003 0 0.004 0
LATT 1
SYMM -X,0.5+Y,0.5-Z
SFAC C H F N O P
UNIT 168 252 24 32 16 4
RIGU 0.002 0.002 P1 F1 > F8
DFIX 1.48 0.002 C44 C45
DFIX 1.48 0.002 C38 C39
DFIX 1.48 0.002 C40 C41
DFIX 1.48 0.002 C38 C43
SIMU 0.0001 0.0002 1.7 C44 C45
DFIX 1.48 0.002 C43 C44
SIMU 0.0001 0.0002 1.7 C40 C41
SIMU 0.0001 0.0002 1.7 C41 C42
SIMU 0.0001 0.0002 1.7 C45 C46
DFIX 1.48 0.002 C39 C40
SIMU 0.0001 0.0002 1.7 C43 C44
SIMU 0.0001 0.0002 1.7 C39 C40

L.S. 10
PLAN  8
SIZE 0.04 0.14 0.18
TEMP -93
CONF
MORE -1
BOND $H
fmap 2
acta
OMIT -14 1 4
OMIT -12 1 2
OMIT -12 3 2
OMIT -12 6 2
OMIT -3 5 1
OMIT 1 1 10
OMIT 1 8 0
OMIT 2 4 0
OMIT 3 1 8
OMIT 3 6 0
REM <olex2.extras>
REM <HklSrc "%./tm399.hkl">
REM </olex2.extras>

WGHT    0.000000   45.000000
FVAR       0.25028
P1    6    0.648277    0.547189    0.777399    11.00000    0.03486    0.05730 =
         0.02969    0.00061    0.00133    0.00393
F9    3    0.677025    0.540469    0.942377    11.00000    0.09105    0.09283 =
         0.03631    0.00727    0.01336    0.02058
F10   3    0.622832    0.553988    0.615279    11.00000    0.11341    0.13356 =
         0.03495    0.01340    0.00544    0.01681
PART 1
F1    3    0.671287    0.504669    0.757024    10.75000    0.15874    0.07091 =
         0.07071   -0.01160    0.04468    0.02122
F2    3    0.535064    0.536255    0.770053    10.75000    0.05178    0.19195 =
         0.09306    0.00210    0.01839   -0.02004
F3    3    0.618352    0.588376    0.798424    10.75000    0.20778    0.06321 =
         0.06620    0.01318    0.03041    0.03834
F4    3    0.758283    0.557265    0.784616    10.75000    0.04909    0.19118 =
         0.09466    0.03417   -0.00811   -0.04149
PART 2
F5    3    0.588196    0.513167    0.744155    10.25000    0.10617    0.07911 =
         0.06942    0.00153   -0.02019   -0.03405
F6    3    0.563782    0.570682    0.777354    10.25000    0.05487    0.08988 =
         0.16436    0.04783    0.05949    0.02576
F7    3    0.716225    0.586467    0.823020    10.25000    0.08190    0.08995 =
         0.06006   -0.03318    0.02419   -0.03258
F8    3    0.759488    0.528966    0.795199    10.25000    0.06888    0.12798 =
         0.03957    0.00642    0.01915    0.04868

PART 0
O1    5    0.411961    0.529187   -0.038789    11.00000    0.02299    0.05437 =
         0.03525   -0.01313   -0.00542    0.00066
O2    5    0.262712    0.552422   -0.066667    11.00000    0.01743    0.06414 =
         0.04175   -0.00882   -0.00601   -0.00470
O3    5    0.196758    0.654060    0.179644    11.00000    0.02685    0.10917 =
         0.12042   -0.05177   -0.01833    0.02617
O4    5    0.310939    0.683335    0.338785    11.00000    0.04367    0.04979 =
         0.07101   -0.01655    0.00762    0.00922
N1    4    0.706612    0.604688    0.173004    11.00000    0.03287    0.04271 =
         0.02919    0.00387   -0.01028   -0.00308
AFIX  43
H1    2    0.650131    0.600137    0.105972    11.00000   -1.20000
AFIX   0
N2    4    0.565212    0.550287    0.176891    11.00000    0.01717    0.04125 =
         0.02303   -0.00974   -0.00585    0.00454
AFIX  43
H2    2    0.548483    0.535811    0.101620    11.00000   -1.20000
AFIX   0
N3    4    0.353677    0.550878   -0.003939    11.00000    0.01753    0.04501 =
         0.02560   -0.00035   -0.00020   -0.00374
N4    4    0.284892    0.657281    0.253486    11.00000    0.02508    0.06022 =
         0.04970   -0.00813    0.00280    0.00748
N5    4    0.495103    0.654310    0.437361    11.00000    0.03034    0.03574 =
         0.03631   -0.00692    0.00729    0.00248
AFIX  43
H5    2    0.454653    0.673023    0.443840    11.00000   -1.20000
AFIX   0
N6    4    0.948574    0.542444    0.560932    11.00000    0.01799    0.03972 =
         0.02190   -0.00273   -0.00549   -0.00109
N7    4    0.805828    0.485982    0.559811    11.00000    0.01070    0.04243 =
         0.01960   -0.00167   -0.00181   -0.00425
N8    4    1.042094    0.439184    0.987173    11.00000    0.01538    0.04942 =
         0.03702    0.00451   -0.00229    0.00006
AFIX  43
H8    2    1.103863    0.441084    1.045001    11.00000   -1.20000
AFIX   0
C1    1    0.737837    0.576641    0.270365    11.00000    0.01888    0.03976 =
         0.02198   -0.00456   -0.00203    0.00088
C2    1    0.664538    0.547509    0.270822    11.00000    0.01230    0.03881 =
         0.01905   -0.00627   -0.00464    0.00331
C3    1    0.686943    0.517426    0.361206    11.00000    0.01263    0.03905 =
         0.02256   -0.00530   -0.00074   -0.00090
AFIX  43
H3    2    0.637624    0.498271    0.355467    11.00000   -1.20000
AFIX   0
C4    1    0.782178    0.514702    0.462158    11.00000    0.00655    0.04066 =
         0.01885   -0.00328   -0.00207   -0.00010
C5    1    0.896869    0.485839    0.662103    11.00000    0.01206    0.03559 =
         0.02714   -0.00418    0.00102   -0.00137
C6    1    0.923298    0.459841    0.773581    11.00000    0.01274    0.03942 =
         0.03007   -0.00017   -0.00230   -0.00383
AFIX  43
H6    2    0.876499    0.440664    0.779781    11.00000   -1.20000
AFIX   0
C7    1    1.017185    0.461833    0.875036    11.00000    0.01122    0.04318 =
         0.03749   -0.00256    0.00501    0.00327
C8    1    1.090498    0.489331    0.862409    11.00000    0.01239    0.04564 =
         0.02951   -0.00373   -0.00368   -0.00106
AFIX  43
H8A   2    1.156025    0.489826    0.928575    11.00000   -1.20000
AFIX   0
C9    1    1.065943    0.514564    0.755863    11.00000    0.01677    0.04204 =
         0.02902   -0.00275   -0.00227   -0.00226
AFIX  43
H9    2    1.115388    0.532518    0.748047    11.00000   -1.20000
AFIX   0
C10   1    0.969008    0.515136    0.655516    11.00000    0.01268    0.03474 =
         0.03098   -0.00535    0.00012   -0.00051
C11   1    0.854386    0.543599    0.466031    11.00000    0.01058    0.04017 =
         0.02210   -0.00412    0.00109   -0.00067
C12   1    0.831017    0.573696    0.369037    11.00000    0.02062    0.03785 =
         0.02283   -0.00258   -0.00260   -0.00158
AFIX  43
H12   2    0.881042    0.592413    0.372056    11.00000   -1.20000
AFIX   0
C13   1    0.753717    0.641112    0.164528    11.00000    0.04019    0.04230 =
         0.03797    0.00195    0.00651    0.00100
C14   1    0.678455    0.662695    0.048540    11.00000    0.06328    0.05217 =
         0.05170    0.01369   -0.00265    0.00301
AFIX 137
H14A  2    0.670374    0.649973   -0.041946    11.00000   -1.50000
H14B  2    0.703742    0.688286    0.043567    11.00000   -1.50000
H14C  2    0.612601    0.663776    0.069023    11.00000   -1.50000
AFIX   0
C15   1    0.852288    0.636988    0.125382    11.00000    0.06222    0.07021 =
         0.07266    0.01314    0.03475    0.00435
AFIX 137
H15A  2    0.904207    0.625917    0.204696    11.00000   -1.50000
H15B  2    0.875120    0.661775    0.103420    11.00000   -1.50000
H15C  2    0.841349    0.620604    0.042690    11.00000   -1.50000
AFIX   0
C16   1    0.768989    0.662906    0.300334    11.00000    0.07153    0.04222 =
         0.05118   -0.00307    0.00833    0.00509
AFIX 137
H16A  2    0.797123    0.687754    0.290441    11.00000   -1.50000
H16B  2    0.816230    0.649234    0.377711    11.00000   -1.50000
H16C  2    0.703513    0.665854    0.320863    11.00000   -1.50000
AFIX   0
C17   1    0.495167    0.574611    0.199620    11.00000    0.01614    0.03637 =
         0.02046    0.00250    0.00008   -0.00061
C18   1    0.392930    0.576624    0.111012    11.00000    0.01165    0.04067 =
         0.02232    0.00019    0.00229   -0.00242
C19   1    0.327422    0.603738    0.135314    11.00000    0.01231    0.04824 =
         0.02735    0.00494    0.00282    0.00200
AFIX  43
H19   2    0.259111    0.604461    0.077305    11.00000   -1.20000
AFIX   0
C20   1    0.359866    0.629961    0.243236    11.00000    0.01381    0.03905 =
         0.03883    0.00026    0.00623    0.00317
C21   1    0.460212    0.629034    0.334238    11.00000    0.01775    0.04034 =
         0.02438   -0.00094    0.00664   -0.00430
C22   1    0.523207    0.600016    0.311771    11.00000    0.02032    0.04100 =
         0.01865   -0.00102   -0.00087    0.00091
AFIX  43
H22   2    0.588836    0.597493    0.376686    11.00000   -1.20000
AFIX   0
C23   1    0.595319    0.652930    0.539378    11.00000    0.03575    0.04386 =
         0.03649   -0.00888    0.00551   -0.00307
AFIX  23
H23A  2    0.645294    0.643381    0.492370    11.00000   -1.20000
H23B  2    0.593653    0.635166    0.615833    11.00000   -1.20000
AFIX   0
C24   1    0.629373    0.691265    0.602774    11.00000    0.04399    0.04627 =
         0.06083   -0.01400    0.01191   -0.00568
AFIX  23
H24A  2    0.623147    0.709706    0.525736    11.00000   -1.20000
H24B  2    0.583940    0.699463    0.659216    11.00000   -1.20000
AFIX   0
C25   1    0.736804    0.690953    0.694704    11.00000    0.05197    0.06579 =
         0.05905   -0.01653   -0.00354   -0.01279
AFIX  23
H25A  2    0.782418    0.683654    0.637322    11.00000   -1.20000
H25B  2    0.743556    0.671796    0.769487    11.00000   -1.20000
AFIX   0
C26   1    0.770192    0.728812    0.762824    11.00000    0.09566    0.08003 =
         0.13075   -0.03415   -0.02811   -0.03194
AFIX 137
H26A  2    0.767610    0.747604    0.689354    11.00000   -1.50000
H26B  2    0.839908    0.726896    0.824568    11.00000   -1.50000
H26C  2    0.724629    0.736394    0.818559    11.00000   -1.50000
AFIX   0
C27   1    0.733013    0.454393    0.545274    11.00000    0.01555    0.04622 =
         0.02604    0.00193   -0.00067   -0.00770
AFIX  23
H27A  2    0.663072    0.464343    0.527636    11.00000   -1.20000
H27B  2    0.749448    0.439603    0.633732    11.00000   -1.20000
AFIX   0
C28   1    0.739212    0.429148    0.422594    11.00000    0.02638    0.04202 =
         0.03074   -0.00423    0.00377   -0.00590
AFIX  23
H28A  2    0.720742    0.444180    0.334688    11.00000   -1.20000
H28B  2    0.810467    0.420735    0.439006    11.00000   -1.20000
AFIX   0
C29   1    0.670877    0.394743    0.401684    11.00000    0.03784    0.04486 =
         0.03215   -0.00216    0.00394   -0.01077
AFIX  23
H29A  2    0.603448    0.402072    0.411210    11.00000   -1.20000
H29B  2    0.700766    0.376004    0.475915    11.00000   -1.20000
AFIX   0
C30   1    0.657670    0.377010    0.256720    11.00000    0.05292    0.04438 =
         0.03295   -0.00359    0.01243   -0.01161
AFIX  23
H30A  2    0.612287    0.393431    0.185088    11.00000   -1.20000
H30B  2    0.724795    0.376838    0.237637    11.00000   -1.20000
AFIX   0
C31   1    0.615402    0.337674    0.235954    11.00000    0.03794    0.04921 =
         0.03555   -0.00283    0.00624   -0.01027
AFIX  23
H31A  2    0.545105    0.337804    0.244306    11.00000   -1.20000
H31B  2    0.656992    0.321184    0.311026    11.00000   -1.20000
AFIX   0
C32   1    0.614825    0.322033    0.093448    11.00000    0.05151    0.04642 =
         0.04209   -0.00751    0.01608   -0.01153
AFIX  23
H32A  2    0.684667    0.323737    0.083881    11.00000   -1.20000
H32B  2    0.570653    0.338168    0.019459    11.00000   -1.20000
AFIX   0
C33   1    0.578858    0.281788    0.066035    11.00000    0.06629    0.05475 =
         0.06022   -0.01491    0.02686   -0.01936
AFIX  23
H33A  2    0.509744    0.279571    0.077903    11.00000   -1.20000
H33B  2    0.624659    0.265189    0.136483    11.00000   -1.20000
AFIX   0
C34   1    0.576657    0.268780   -0.080781    11.00000    0.11391    0.07559 =
         0.07095   -0.03559    0.04235   -0.03316
AFIX 137
H34A  2    0.522253    0.281950   -0.150582    11.00000   -1.50000
H34B  2    0.564141    0.241627   -0.088733    11.00000   -1.50000
H34C  2    0.642153    0.274348   -0.098007    11.00000   -1.50000
AFIX   0
C35   1    0.974142    0.411611    1.020218    11.00000    0.01354    0.05003 =
         0.04590    0.00071    0.00400   -0.00024
AFIX  23
H35A  2    0.954476    0.393051    0.942569    11.00000   -1.20000
H35B  2    0.911516    0.424416    1.026827    11.00000   -1.20000
AFIX   0
C36   1    1.022194    0.391141    1.157459    11.00000    0.02352    0.05086 =
         0.04049    0.00165    0.00230    0.00132
AFIX  23
H36A  2    1.078571    0.375208    1.146046    11.00000   -1.20000
H36B  2    1.051205    0.409790    1.232418    11.00000   -1.20000
AFIX   0
C37   1    0.946894    0.366955    1.201940    11.00000    0.03752    0.07969 =
         0.05876    0.01778    0.00728   -0.00519
AFIX  23
H37A  2    0.891299    0.383301    1.213398    11.00000   -1.20000
H37B  2    0.916748    0.349115    1.124498    11.00000   -1.20000
AFIX   0
C38   1    0.986738    0.345057    1.333779    11.00000    0.03559    0.07818 =
         0.06391    0.02294    0.00161   -0.00616
PART 1
AFIX  23
H38A  2    1.043954    0.329436    1.323318    10.50000   -1.20000
H38B  2    1.014921    0.363026    1.411534    10.50000   -1.20000
AFIX  23
PART 2
H38C  2    1.042312    0.328763    1.321926    10.50000   -1.20000
H38D  2    1.017225    0.362973    1.410807    10.50000   -1.20000
AFIX   0
PART 1
C39   1    0.914427    0.320124    1.377035    10.50000    0.18967    0.16979 =
         0.11994    0.09391   -0.04073   -0.07976
AFIX  23
H39A  2    0.854952    0.334974    1.384042    10.50000   -1.20000
H39B  2    0.889872    0.300457    1.304476    10.50000   -1.20000
AFIX   0
C40   1    0.963059    0.302122    1.514643    10.50000    0.18968    0.16979 =
         0.11994    0.09391   -0.04073   -0.07975
AFIX  23
H40A  2    1.028953    0.292117    1.507996    10.50000   -1.20000
H40B  2    0.979514    0.322739    1.584754    10.50000   -1.20000
AFIX   0
C41   1    0.916883    0.271908    1.579155    10.50000    0.18968    0.16979 =
         0.11994    0.09390   -0.04073   -0.07975
AFIX  23
H41A  2    0.858539    0.282185    1.607700    10.50000   -1.20000
H41B  2    0.967563    0.262453    1.664846    10.50000   -1.20000
AFIX   0
C42   1    0.879726    0.238695    1.473157    10.50000    0.18968    0.16979 =
         0.11994    0.09390   -0.04073   -0.07975
AFIX 133
H42A  2    0.844315    0.248799    1.379941    10.50000   -1.50000
H42B  2    0.833173    0.222660    1.506571    10.50000   -1.50000
H42C  2    0.938428    0.223832    1.466593    10.50000   -1.50000
AFIX   0
PART 2
C43   1    0.913919    0.321081    1.380091    10.50000    0.08564    0.13372 =
         0.18152    0.08477    0.04112   -0.01077
AFIX  23
H43A  2    0.868442    0.338157    1.413255    10.50000   -1.20000
H43B  2    0.871216    0.308237    1.294995    10.50000   -1.20000
AFIX   0
C44   1    0.949068    0.291926    1.489988    10.50000    0.08564    0.13373 =
         0.18152    0.08476    0.04111   -0.01077
AFIX  23
H44A  2    0.977460    0.304212    1.582701    10.50000   -1.20000
H44B  2    1.003916    0.276966    1.468904    10.50000   -1.20000
AFIX   0
C45   1    0.865013    0.266599    1.497315    10.50000    0.08565    0.13373 =
         0.18153    0.08476    0.04111   -0.01077
AFIX  23
H45A  2    0.830427    0.256564    1.402419    10.50000   -1.20000
H45B  2    0.814476    0.280518    1.532341    10.50000   -1.20000
AFIX   0
C46   1    0.910034    0.234713    1.596951    10.50000    0.08566    0.13374 =
         0.18153    0.08476    0.04110   -0.01077
AFIX 133
H46A  2    0.959971    0.221144    1.561417    10.50000   -1.50000
H46B  2    0.855765    0.217439    1.603203    10.50000   -1.50000
H46C  2    0.943505    0.244916    1.690720    10.50000   -1.50000
AFIX   0
HKLF 4


REM  tm399_auto_a.res in P2(1)/c
REM wR2 = 0.2901, GooF = S = 1.124, Restrained GooF = 1.126 for all data
REM R1 = 0.1313 for 6602 Fo > 4sig(Fo) and 0.1501 for all 8558 data
REM 627 parameters refined using 102 restraints

END

WGHT      0.1207     37.9499

REM Highest difference peak  0.613,  deepest hole -0.605,  1-sigma level  0.103
Q1    1   0.7850  0.5423  0.4616  11.00000  0.05    0.61
Q2    1   0.6890  0.5517  0.6989  11.00000  0.05    0.60
Q3    1   0.5006  0.5469  0.1978  11.00000  0.05    0.52
Q4    1   0.6743  0.5750  0.2820  11.00000  0.05    0.51
Q5    1   0.8034  0.5148  0.5576  11.00000  0.05    0.51
Q6    1   0.8005  0.4566  0.5446  11.00000  0.05    0.50
Q7    1   0.8490  0.5148  0.4522  11.00000  0.05    0.48
Q8    1   0.7191  0.5410  0.8598  11.00000  0.05    0.48
;
_shelx_res_checksum              98291
_olex2_submission_special_instructions 'No special instructions were received'
_oxdiff_exptl_absorpt_empirical_details 
;
Empirical correction (ABSPACK) includes:
- Absorption correction using spherical harmonics
- Frame scaling
;
_oxdiff_exptl_absorpt_empirical_full_max 2.140
_oxdiff_exptl_absorpt_empirical_full_min 0.728
